# Supplementary material for: The Role of Greek Olive Leaf Extract in Patients with Mild Alzheimer’s Disease (the GOLDEN Study): A Randomized Controlled Clinical Trial
Source: Neurol Int. 2024 Oct 29;16(6):1247–65. doi: 10.3390/neurolint16060095 (PMC11587000; doi:10.3390/neurolint16060095)
Supplement: Supplementary file 1 [file neurolint-16-00095-s001.zip]

Archive with 1 entries (1 files):
- neurolint-3103529-supplementary.pdf
